# Supplementary material for: Efficacy of a New Low-Protein Multimedia Diet App for PKU
Source: Nutrients. 2022 May 24;14(11):2182. doi: 10.3390/nu14112182 (PMC9182776; doi:10.3390/nu14112182)
Supplement: Supplementary file 1 [file nutrients-14-02182-s001.zip]

Archive with 1 entries (1 files):
- nutrients-1731954-supplementary.pdf
